# Supplementary material for: Comprehensive analysis of fatty acid and lactate metabolism–related genes for prognosis value, immune infiltration, and therapy in osteosarcoma patients
Source: Front Oncol. 2022 Sep 2;12:934080. doi: 10.3389/fonc.2022.934080 (PMC9478861; doi:10.3389/fonc.2022.934080)
Supplement: Supplementary file 2 [file DataSheet_2.zip › T2.txt]

Gene	Drug	cor	pvalue
MYC	Palbociclib	0.581075369111327	1.12840416012739e-06
MYC	Carmustine	0.514554997131353	2.60024953691495e-05
MYC	Ifosfamide	0.490414647061082	6.95812301354872e-05
MYC	Lomustine	0.489285689446575	7.27290993352143e-05
MYC	Hydroxyurea	0.487952757193072	7.6614291969456e-05
MYC	Oxaliplatin	0.486592492382978	8.07753431140495e-05
MYC	Dromostanolone Propionate	0.479533697365931	0.000105908630814122
MYC	Irofulven	-0.421901826353364	0.000786441328468
MYC	Belinostat	0.420985145890119	0.000809675222006294
MYC	Parthenolide	0.420883362672471	0.000812292865868896
MYC	Etoposide	0.406959657969943	0.00125144232654185
MYC	Chlorambucil	0.40570152255132	0.00130010845916298
MYC	LEE-011	0.402004674685168	0.00145310094889809
ACSS2	Oxaliplatin	-0.39900478167554	0.00158891937974161
SLC7A7	DECITABINE	0.385166489946804	0.00237436334012494
MYC	DACARBAZINE	0.380033763669692	0.0027439839385343
MYC	Dexrazoxane	0.37606641310898	0.00306387588026095
MYC	Fluphenazine	0.375664044850676	0.00309809958859881
MYC	Nitrogen mustard	0.375577164876635	0.00310553362227783
MYC	Cyclophosphamide	0.374621701009383	0.00318834032865335
MYC	Raloxifene	0.370884431195649	0.00353136911857111
MYC	Vorinostat	0.368142433463809	0.00380344846396882
ACSS2	Idarubicin	-0.365273428483956	0.00410782985208953
ACSS2	Dexrazoxane	-0.363430996148092	0.0043144666471477
MYC	Megestrol acetate	0.362166021738248	0.00446160079401138
ACSS2	DAUNORUBICIN	-0.361841418877705	0.0045000631369203
ACSS2	MITOXANTRONE	-0.361441136878487	0.00454789526769828
ACSS2	Valrubicin	-0.358828806492123	0.00487121855156654
ACSS2	Mitoxantrone	-0.357613827128468	0.00502837284934405
MYC	Ixabepilone	0.357342241561984	0.00506410602349242
MYC	Uracil mustard	0.353466686858007	0.00559892693309283
MYC	Melphalan	0.353043854498706	0.00566017682200321
MYC	METHOTREXATE	0.353014208015562	0.00566449329286805
MYC	Crizotinib	0.350816478460133	0.00599264005412052
MYC	Cytarabine	0.349667203467886	0.00617079120619973
MYC	Pipobroman	0.343817817887473	0.00715135277710838
MYC	Acrichine	0.335686391158232	0.00873948992575874
MYC	Arsenic trioxide	0.332813678839628	0.00936969712065707
MYC	Fludarabine	0.332086057144515	0.00953545137152766
MYC	6-THIOGUANINE	0.331388390514818	0.00969676681916519
MYC	LDK-378	0.330916280471693	0.00980726779667282
MYC	Calusterone	0.329581375622303	0.0101256451409145
MYC	Idarubicin	0.328619772769645	0.0103605063104566
ACSS2	Asparaginase	-0.32490418105017	0.011312911793401
MYC	tfdu	0.323793215154717	0.011611993236913
ACSS2	Teniposide	-0.321617370513822	0.0122175850316705
MYC	Sunitinib	0.320674452633015	0.0124883693700061
ACSS2	Epirubicin	-0.320422018234625	0.0125617349410289
MYC	Alectinib	0.320312448792607	0.0125936948131807
MYC	Teniposide	0.319749025532575	0.0127591467761869
ACSS2	Dasatinib	-0.319395910817892	0.0128637926707971
MYC	Cladribine	0.31671012181045	0.0136842068397109
MYC	Everolimus	-0.315139508042315	0.0141845212514761
MYC	Tegafur	0.314821243760765	0.0142877961153691
ACSS2	Daunorubicin	-0.314494506598912	0.0143944916366275
MYC	Asparaginase	0.307674313110782	0.0167830464616021
MYC	Vismodegib	0.307268326061388	0.0169353301577553
ACSS2	Etoposide	-0.305245258840554	0.0177118956142067
MYC	umbralisib	0.301288226982739	0.0193189321382326
MYC	Valrubicin	0.299110571579597	0.020255100437534
MYC	Triethylenemelamine	0.29712509046326	0.0211419700214875
MYC	Thiotepa	0.293805383641949	0.0226983735641087
MYC	Erlotinib	-0.29103970781672	0.0240680441183625
MYC	Nelarabine	0.289717293879755	0.0247472259033637
ACSS2	Ifosfamide	-0.288064670706822	0.0256186594050335
SLC7A7	Dexrazoxane	0.287269093339072	0.0260473005547226
MYC	Ixazomib citrate	0.28588446851779	0.0268077056008918
MYC	Estramustine	0.285877924946498	0.026811343024068
MYC	Irinotecan	0.28357058160981	0.0281200798900067
MYC	Pipamperone	0.283284477511318	0.0282860339053237
SLC7A7	Fluorouracil	0.282640499739688	0.0286625799860175
MYC	Imiquimod	0.281877825712325	0.0291139582156265
MYC	Bendamustine	0.281284464240896	0.0294692377774153
MYC	Nelfinavir	0.280954268306026	0.0296685128620583
MYC	Isotretinoin	0.27988114760418	0.0303239563172388
MYC	Daunorubicin	0.279625023409861	0.0304821705776587
MYC	ETHINYL ESTRADIOL	0.279479259778733	0.0305725202643863
MYC	Dasatinib	-0.274403623632769	0.0338611568883594
ACSS2	Doxorubicin	-0.27216862640337	0.0353999576714214
MYC	DAUNORUBICIN	0.267566472688417	0.0387519304037825
SLC7A7	JNJ-42756493	0.265802084922028	0.0401047796602543
MYC	Axitinib	0.264276556792256	0.0413057100885401
ACSS2	Palbociclib	-0.263710731754715	0.0417586140830931
ACSS2	Pemetrexed	-0.257959768247245	0.0465982991771745
ACSS2	Midostaurin	-0.257594283358273	0.0469207900684193
MYC	Epirubicin	0.256726355344551	0.0476939502244347
MYC	AZACITIDINE	0.255634766278565	0.0486811239135069
