# Supplementary material for: Comprehensive analysis of fatty acid and lactate metabolism–related genes for prognosis value, immune infiltration, and therapy in osteosarcoma patients
Source: Front Oncol. 2022 Sep 2;12:934080. doi: 10.3389/fonc.2022.934080 (PMC9478861; doi:10.3389/fonc.2022.934080)
Supplement: Supplementary file 3 [file DataSheet_3.zip › T3.txt]

gene	lowMean	highMean	logFC	pValue	fdr
STAB1	6.77609419047619	5.74954585714286	-1.02654833333333	1.05401529451857e-05	0.00171653919393024
TYROBP	9.13443097619048	8.04107133333333	-1.09335964285714	5.57065909259745e-05	0.00381927073834105
CD74	9.02620414285714	7.96623469047619	-1.05996945238095	0.000375906765088294	0.0111468306641789
MMP11	6.58844892857143	5.52592152380952	-1.0625274047619	0.000135506688613669	0.0060978009876151
HMOX1	7.52346621428571	6.39144964285714	-1.13201657142857	7.74390893117969e-05	0.00438964119524329
ACTA2	7.93986135714286	6.79368178571429	-1.14617957142857	0.000259896911031893	0.00885894454215024
F13A1	5.62162819047619	4.40348002380952	-1.21814816666667	6.30237476903787e-06	0.00134713260688184
SSX1	4.6977965	3.38113554761905	-1.31666095238095	0.000150065783213944	0.00643247975710992
APOE	9.66574971428571	8.54383592857143	-1.12191378571429	0.000290638359752625	0.00943654927551245
ALOX5AP	6.19104778571429	5.13738304761905	-1.05366473809524	1.58740448322688e-06	0.000651470799916311
MYC	6.4206135	7.43647216666667	1.01585866666667	4.21999872344144e-08	0.000144323956341697
CGREF1	4.33347952380952	5.42467719047619	1.09119766666667	0.000158381203967895	0.00657891154943564
COL2A1	4.61333204761905	5.93368383333333	1.32035178571429	0.000619554652487302	0.0151348350821898
CD53	6.17003983333333	5.16591230952381	-1.00412752380952	1.84924761804238e-06	0.000702714094856104
GZMA	5.43871216666667	4.21067871428571	-1.22803345238095	1.40321996956754e-05	0.00199958845663374
PRSS35	5.78451823809524	6.84491614285714	1.0603979047619	0.000817116430896879	0.0176126356743739
CDKN2A	5.26300802380952	6.51243990476191	1.24943188095238	7.13651483134833e-05	0.00420808288331229
VSIG4	5.97154714285714	4.57026952380952	-1.40127761904762	2.88043778458368e-07	0.000275188643691801
GALNT14	4.18699480952381	5.21078073809524	1.02378592857143	5.80707831560628e-05	0.00381927073834105
PAGE5	5.33129847619048	3.77023857142857	-1.5610599047619	0.000585600706282001	0.0146186453684996
FCER1G	8.16947423809524	7.02889507142857	-1.14057916666667	4.33085103850992e-05	0.00336625239811453
C1QC	8.85821478571429	7.76806969047619	-1.09014509523809	0.000349445822523456	0.0107344734703313
LAPTM5	8.67690057142857	7.65205073809524	-1.02484983333333	5.12457828810175e-05	0.0036512620302725
FOLR2	7.02484880952381	5.86097285714286	-1.16387595238095	1.20957863178162e-05	0.00190927334801222
RNASE6	6.45403845238095	5.37837073809524	-1.07566771428572	3.36517975839131e-06	0.000933155251921482
RAC3	5.16868842857143	6.21534252380952	1.04665409523809	1.26606905922975e-05	0.00196816190116625
CD14	7.88375930952381	6.83281447619048	-1.05094483333333	0.000450360755970295	0.012256502271234
C1QB	8.52595830952381	7.35168171428571	-1.1742765952381	0.000207243673260033	0.00787525958388125
C1QA	8.90482621428571	7.67377852380952	-1.23104769047619	9.4800195832323e-05	0.00483905477233649
CD163	6.1962144047619	5.1075695952381	-1.08864480952381	1.81617663735859e-05	0.0022301714929132
CSF1R	8.06690545238095	6.97011897619048	-1.09678647619048	0.000207243673260033	0.00787525958388125
TRPV2	6.11284533333333	5.1032565952381	-1.00958873809524	3.21195930374494e-05	0.00294238414789492
HLA-DRB1	8.08841873809524	7.0010779047619	-1.08734083333333	0.00198692925841449	0.0302910760643873
MAGEA6	4.92088640476191	3.8128555952381	-1.10803080952381	0.00333280395951555	0.0421634631623052
COL11A2	5.03545980952381	6.36626857142857	1.33080876190476	0.000450360755970295	0.012256502271234
HLA-DMA	7.45008416666667	6.43214759523809	-1.01793657142857	5.78840027934307e-05	0.00381927073834105
HLA-DRA	9.94169088095238	8.91436519047619	-1.02732569047619	0.000375906765088294	0.0111468306641789
HLA-DPA1	7.67183754761905	6.67042742857143	-1.00141011904762	0.000687822481435156	0.0159661960622731
