# Supplementary material for: Comprehensive analysis of fatty acid and lactate metabolism–related genes for prognosis value, immune infiltration, and therapy in osteosarcoma patients
Source: Front Oncol. 2022 Sep 2;12:934080. doi: 10.3389/fonc.2022.934080 (PMC9478861; doi:10.3389/fonc.2022.934080)
Supplement: Supplementary file 4 [file DataSheet_4.zip]

Archive with 1 entries (1 files):
- lasso.geneCoef.txt
