# Supplementary material for: Comprehensive analysis of fatty acid and lactate metabolism–related genes for prognosis value, immune infiltration, and therapy in osteosarcoma patients
Source: Front Oncol. 2022 Sep 2;12:934080. doi: 10.3389/fonc.2022.934080 (PMC9478861; doi:10.3389/fonc.2022.934080)
Supplement: Supplementary file 4 [file DataSheet_4.zip › lasso.geneCoef.txt]

Gene	Coef
SLC7A7	-0.359741875156712
MYC	0.454068270885419
ACSS2	-0.749548190973189
