# Supplementary material for: Comprehensive analysis of fatty acid and lactate metabolism–related genes for prognosis value, immune infiltration, and therapy in osteosarcoma patients
Source: Front Oncol. 2022 Sep 2;12:934080. doi: 10.3389/fonc.2022.934080 (PMC9478861; doi:10.3389/fonc.2022.934080)
Supplement: Supplementary file 6 [file Table_1.xlsx]

## Sheet: Sheet1
AARS2
ACAD9
ACAT1
ACAT2
ADAMTS13
AGK
AIFM1
ATAD3A
ATPAF2
BCS1L
C1QBP
CA5A
CARS2
CHCHD10
CLPB
COQ2
COQ4
COQ8A
COQ9
COX10
COX14
COX15
COX20
COX4I1
COX5A
COX6A2
COX6B1
COX8A
CYC1
CYP27A1
DARS2
DGUOK
DLD
DNAJC19
DNM1L
EARS2
ECHS1
FARS2
FASTKD2
FBXL4
FDX2
FOXRED1
GFM1
GFM2
GOT2
GTPBP3
GYS2
HIBCH
HMGCL
HPDL
HS6ST2
HSD17B10
HTRA2
ISCA1
ISCU
KARS1
LDHA
LIAS
LIPT1
LIPT2
LONP1
LRPPRC
LYRM7
MDH2
MECP2
MICOS13
MIPEP
MPC1
MRPL12
MRPL3
MRPL44
MRPS14
MRPS16
MRPS22
MRPS28
MRPS34
MT-ATP6
MT-CO1
MT-CO2
MT-CO3
MT-ND1
MT-ND2
MT-ND3
MT-ND4
MT-ND5
MT-ND6
MT-TF
MT-TH
MT-TI
MT-TK
MT-TL1
MT-TL2
MT-TN
MT-TP
MT-TQ
MT-TS1
MT-TS2
MT-TV
MT-TW
MTFMT
MTO1
MTRFR
NARS2
NAXE
NDUFA1
NDUFA10
NDUFA11
NDUFA12
NDUFA13
NDUFA2
NDUFA4
NDUFA8
NDUFA9
NDUFAF1
NDUFAF2
NDUFAF3
NDUFAF5
NDUFAF6
NDUFB8
NDUFB9
NDUFC2
NDUFS1
NDUFS2
NDUFS3
NDUFS4
NDUFS7
NDUFS8
NDUFV1
NDUFV2
NFS1
NGLY1
OCRL
OGDH
PC
PDHA1
PDHX
PDP1
PDSS1
PDSS2
PET100
PET117
PHKG2
PITRM1
PMPCB
PNPLA8
PNPO
PNPT1
POLG
POLG2
PUS1
PYGL
RARS1
RARS2
RMND1
RNASEH1
RRM2B
SCO1
SCO2
SDHA
SDHB
SERAC1
SFXN4
SLC19A3
SLC25A10
SLC25A26
SLC25A3
SLC25A4
SLC25A42
SLC7A7
SOD1
SUCLG1
SURF1
SYNJ1
TACO1
TANGO2
TARS2
TIMM22
TIMM50
TK2
TMEM126B
TMEM70
TRMT10C
TRMT5
TRMU
TSFM
TUFM
TWNK
TXN2
UQCC3
UQCRB
UQCRC2
UQCRQ
WARS2
YARS1
YARS2
ACADM
B3GALNT2
B4GAT1
CALR
CD46
CFH
CFI
CHEK2
COL4A1
CPT2
CRPPA
DAG1
FKRP
FKTN
FLI1
GAA
GATA1
HBB
HELLPAR
HLA-DRB1
INPP5K
IRAK1
JAK2
KCNN4
KY
LARGE1
LIPA
LYST
MPL
MVK
MYC
PIEZO1
PIGA
PLA2G6
PLEC
PNPLA2
POMGNT1
POMGNT2
POMK
POMT1
POMT2
RB1
RHAG
RHCE
RHD
RPS14
RXYLT1
SIL1
SLC19A1
SLC25A13
SLC4A1
SPP1
STAT4
TCIRG1
TET2
TP53
USB1
VPS13A
EMB
SLC16A1
SLC16A3
SLC16A7
SLC16A8
SLC5A12
SLC5A8
ABCD1
ABCD2
ACAA2
ACADL
ACADS
ACADVL
ACSL1
ACSL3
ACSL4
ACSL5
ACSL6
ACSM1
ACSM2A
ACSM2B
ACSM3
ACSM4
ACSS1
ACSS2
ACSS3
CPT1A
CPT1B
CRAT
CROT
ETFA
ETFB
ETFDH
HADH
HADHA
HADHB
PEX11G
PEX13
PEX14
SLC25A20
ACAA1
EHHADH
ACOX3
ACOX1
ACADSB
GCDH
ACSBG1
ACSBG2
CPT1C
ECI1
ECI2
CYP4A11
CYP4A22
ADH1A
ADH1B
ADH1C
ADH7
ADH4
ADH5
ADH6
ALDH2
ALDH3A2
ALDH1B1
ALDH7A1
ALDH9A1
ACACA
ACACB
ACLY
FASN
MCAT
OLAH
OXSM
MECR
PPT1
PPT2
ELOVL1
ELOVL2
ELOVL3
ELOVL4
ELOVL5
ELOVL6
ELOVL7
HSD17B12
HACD2
HACD1
HACD4
HACD3
TECR
ACOT4
ACOT2
ACOT1
ACOT7
